# Supplementary material for: A semi-automatic method for extracting mitochondrial cristae characteristics from 3D focused ion beam scanning electron microscopy data
Source: Commun Biol. 2024 Mar 28;7:377. doi: 10.1038/s42003-024-06045-4 (PMC10978844; doi:10.1038/s42003-024-06045-4)
Supplement: Supplementary file 3 — Supplementary Data 1 [file 42003_2024_6045_MOESM3_ESM.xlsx]

## Sheet: Figure_4a
data for histogram
0.00260475		data for histogram:	mitochondria volume in um^3
0.0532421
0.00259025		Note:	The data is used "as is" for statistics in the legend and plotting, but to better show the distribution, log histogram is used for visualization.
0.0204645
0.0215659
0.0237654
0.118392
0.0260931
0.00261588
0.0825442
0.0218967
0.00995975
0.0440733
0.0934566
0.013042
0.224555
0.0511817
0.00247812
0.0504177
0.0060325
0.00511312
0.376532
0.0119374
0.0247797
0.112159
0.157659
0.0251297
0.170257
0.0148235
0.0510649
0.0115881
0.0299899
0.191793
0.0252097
0.0102881
0.0222201
0.36944
0.0217249
0.0250642
0.00477275
0.0245189
0.0131361
0.0629261
0.0129321
0.0287782
0.0051725
0.0139983
0.00991075
0.0455238
0.0936704
0.0047825
0.0654889
0.159634
0.0198627
0.0278844
0.0126306
0.0551771
0.124794
0.022998
0.0179783
0.0270799
0.0300535
0.0393565
0.00982838
0.0493095
0.00255813
0.0382832
0.006495
0.0207359
0.00767138
0.0563361
0.0194826
0.0329007
0.0577952
0.171852
0.317193
0.189523
0.0343315
0.0182441
0.00244925
0.00320175
0.00759225
0.0230669
0.0157374
0.0264218
0.00426262
0.00828212
0.0234431
0.0976514
0.313027
0.0158023
0.0199881
0.0298635
0.0271601
0.0344854
0.0472687
0.139348
0.0315785
0.0536073
0.0328009
0.0812549
0.0780589
0.0484454
0.0425992
0.0349474
0.0282621
0.00568438
0.122061
0.0103046
0.0198285
0.0608525
0.0902971
0.0204025
0.0312962
0.257783
0.0157296
0.375318
0.0268216
0.0210912
0.0415505
0.00466675
0.0204036
0.0228787
0.00314812
0.0889711
0.0136751
0.136564
0.0345652
0.0138034
0.005212
0.0339108
0.0938376
0.0291525
0.0231223
0.0401164
0.0420814
0.133112
0.00263838
0.0391811
0.122842
0.0358559
0.0479928
0.145212
0.0492464
0.0802215
0.0663408
0.0258025
0.0151344
0.0274331
0.0372909
0.0356575
0.012249
0.0428251
0.0284378
0.0359476
0.155064
0.0249211
0.0193356
0.0280143
0.108599
0.0506701
0.015286
0.174721
0.00408025
0.00404587
0.0425126
0.0678666
0.0290115
0.033059
0.0154725
0.00466725
0.0969849
0.0203585
0.180295
0.0344374
0.0278693
0.00727725
0.0145261
0.0370289
0.00222738
0.00675675
0.0473498
0.0353523
0.00425163
0.0239926
0.0103324
0.0461176
0.0185071
0.138935
0.0677239
0.127153
0.0267453
0.0129744
0.0448742
0.0357754
0.04819
0.061778
0.0285485
0.0143961
0.0220325
0.0409709
0.0323294
0.0168336
0.01665
0.0100079
0.0396376
0.0125295
0.0180618
0.0121928
0.10469
0.0880672
0.0287323
0.0160969
0.0554461
0.0265224
0.00906488
0.0452685
0.017401
0.0367767
0.0166284
0.0189609
0.0124921
0.036325
0.0164233
0.0350447
0.0157258
0.0254983
0.0218451
0.0225831
0.035833
0.0885519
0.107285
0.069516
0.00838937
0.0429903
0.0281867
0.0373085
0.0469301
0.0205607
0.0110661
0.146113
0.0174536
0.0636224
0.0215524
0.356279
0.0299055
0.0175619
0.155937
0.0501591
0.0108246
0.0357285
0.0370528
0.014801
0.0369659
0.0189599
0.0305831
0.00255875
0.00779175
0.0331625
0.0709916
0.00712112
0.0681705
0.0638594
0.0967968
0.0446216
0.00202837
0.0237648
0.0429336
0.0354449
0.0424226
0.0310104
0.0430879
0.251569
0.0740366
0.00258763
0.0260169
0.0148085
0.0560929
0.0565599
0.0359736
0.0341972
0.0377449
0.00463913
0.0611068
0.120656
0.0409868
0.0426276
0.109715
0.129721
0.0367565
0.0177174
0.042211
0.119674
0.0665805
0.0378239
0.0690422
0.0175596
0.196016
0.040738
0.0368472
0.0345244
0.00427925
0.0445836
0.0512942
0.0677071
0.0848659
0.0475566
0.0348356
0.0350109
0.0232656
0.00931912
0.0514442
0.0565875
0.0414355
0.0133296
0.00277713
0.222095
0.0200477
0.005741
0.0113841
0.0370821
0.00599413
0.0323244
0.0710329
0.0480566
0.083672
0.0395525
0.0357469
0.0350084
0.0506443
0.00736637
0.028118
0.0183262
0.0556388
0.0697376
0.00254
0.0142393
0.0249849
0.00307137
0.0361695
0.0401162
0.0249448
0.0304431
0.0283999
0.0529454
0.0244128
0.0191573
0.049869
0.00845175
0.0201361
0.0181971
0.0151141
0.0602269
0.00504212
0.0139514
0.00451713
0.0055655
0.00274275
0.00551562
0.0042705

## Sheet: Figure_4b
data for histogram
0.0738519		data for histogram:	mitochondria surface area in um^2
0.662378
0.0725822		Note:	The data is used "as is" for statistics in the legend and plotting, but to better show the distribution, log histogram is used for visualization.
0.427948
0.425471
0.505621
1.8381
0.454929
0.0807492
1.26644
0.377197
0.190343
0.673838
1.98882
0.264869
3.98014
0.88598
0.0774235
1.0711
0.154361
0.127446
5.08569
0.221751
0.480137
1.77189
2.77851
0.456857
2.46081
0.292705
0.927826
0.229172
0.659078
3.01076
0.500913
0.225893
0.378856
5.88377
0.477188
0.542345
0.142453
0.558717
0.329056
1.19103
0.275127
0.547052
0.13333
0.300999
0.291284
1.01374
2.03847
0.150629
1.03353
2.8576
0.36839
0.461169
0.300382
1.15557
2.03456
0.470034
0.359778
0.58958
0.567018
0.816195
0.257359
0.811399
0.100795
0.704239
0.194292
0.506248
0.164752
0.927653
0.380072
0.758607
1.11309
2.51571
5.1398
3.70271
0.699592
0.353073
0.0890016
0.192149
0.233768
0.445967
0.309495
0.493966
0.132169
0.225352
0.412695
1.67348
5.28272
0.327365
0.374362
0.57209
0.49835
0.636252
0.866978
2.49834
0.666841
1.83403
0.509577
1.42393
1.03476
1.02731
0.973791
0.779691
0.61494
0.147648
1.68808
0.203032
0.418532
1.09408
1.76261
0.503983
0.522999
4.57923
0.320516
5.7099
0.5804
0.480361
0.980727
0.209077
0.467947
0.404912
0.113028
1.39921
0.262377
1.89455
0.73216
0.291167
0.141308
0.531881
1.53689
0.701623
0.51688
0.744409
0.855291
2.36653
0.0781379
0.778805
1.71085
0.635065
0.741849
2.98008
0.962806
1.38333
1.51185
0.558704
0.403881
0.470107
0.582432
0.608359
0.275945
0.760671
0.536362
0.735954
2.08217
0.49998
0.41691
0.507324
2.46971
0.943727
0.339769
3.19171
0.157825
0.147478
0.737896
1.1285
0.607946
0.723184
0.297358
0.236136
1.51404
0.38338
2.51692
0.707652
0.601741
0.215314
0.294922
0.651077
0.0820157
0.216101
0.745912
0.684438
0.148873
0.464616
0.230406
0.859817
0.399962
2.82989
1.09184
2.08419
0.666343
0.306314
0.83049
1.2483
0.858662
1.305
0.575331
0.336905
0.375149
0.909587
0.603218
0.404749
0.351715
0.222759
0.756197
0.29474
0.35743
0.25425
2.03807
1.755
0.709071
0.35073
1.32521
0.456205
0.265889
0.823061
0.369544
0.678321
0.385966
0.414292
0.268047
0.69036
0.3155
0.736101
0.319534
0.483033
0.393881
0.414709
0.693572
1.37057
1.85026
1.1315
0.195078
0.791601
0.554783
0.770177
0.744111
0.354817
0.251997
2.47846
0.401753
1.17654
0.339056
5.07896
0.523104
0.367874
2.42188
0.929422
0.24792
0.577465
0.840127
0.342606
0.714227
0.378911
0.661041
0.0795328
0.179423
0.677627
1.57228
0.212736
1.07806
1.3941
1.63262
0.752113
0.125453
0.526689
0.787953
0.671932
0.752648
0.654227
0.84939
2.92451
1.55413
0.0902424
0.465792
0.337268
1.25567
1.00443
0.656364
0.621107
0.664796
0.153266
0.992798
2.11931
0.788667
0.766419
2.46232
1.61554
0.68638
0.344603
0.836334
1.65672
1.19008
0.762037
1.11984
0.342535
2.5709
0.655232
0.812237
0.620461
0.199458
0.890824
0.948471
0.92122
1.19657
0.661905
0.656659
0.654877
0.41436
0.235116
0.931726
1.00695
0.825306
0.322233
0.110029
4.33931
0.53714
0.189587
0.295902
0.757625
0.133986
0.644817
1.33495
1.02959
1.12506
0.740964
0.712168
0.715913
0.793705
0.184512
0.579555
0.366163
0.906118
1.26788
0.085486
0.391768
0.583253
0.142357
0.68024
0.837803
0.537621
0.505026
0.597393
0.902676
0.531675
0.425784
0.806685
0.210469
0.404645
0.315185
0.29701
1.03645
0.130512
0.261763
0.120618
0.142803
0.0834118
0.133867
0.113932

## Sheet: Figure_4c
x-axis	y-axis
0.0738519	0.00260475		x-axis:	mitochondria surface area in um^2
0.662378	0.0532421		y-axis:	mitochondria volume in um^3
0.0725822	0.00259025
0.427948	0.0204645
0.425471	0.0215659
0.505621	0.0237654
1.8381	0.118392
0.454929	0.0260931
0.0807492	0.00261588
1.26644	0.0825442
0.377197	0.0218967
0.190343	0.00995975
0.673838	0.0440733
1.98882	0.0934566
0.264869	0.013042
3.98014	0.224555
0.88598	0.0511817
0.0774235	0.00247812
1.0711	0.0504177
0.154361	0.0060325
0.127446	0.00511312
5.08569	0.376532
0.221751	0.0119374
0.480137	0.0247797
1.77189	0.112159
2.77851	0.157659
0.456857	0.0251297
2.46081	0.170257
0.292705	0.0148235
0.927826	0.0510649
0.229172	0.0115881
0.659078	0.0299899
3.01076	0.191793
0.500913	0.0252097
0.225893	0.0102881
0.378856	0.0222201
5.88377	0.36944
0.477188	0.0217249
0.542345	0.0250642
0.142453	0.00477275
0.558717	0.0245189
0.329056	0.0131361
1.19103	0.0629261
0.275127	0.0129321
0.547052	0.0287782
0.13333	0.0051725
0.300999	0.0139983
0.291284	0.00991075
1.01374	0.0455238
2.03847	0.0936704
0.150629	0.0047825
1.03353	0.0654889
2.8576	0.159634
0.36839	0.0198627
0.461169	0.0278844
0.300382	0.0126306
1.15557	0.0551771
2.03456	0.124794
0.470034	0.022998
0.359778	0.0179783
0.58958	0.0270799
0.567018	0.0300535
0.816195	0.0393565
0.257359	0.00982838
0.811399	0.0493095
0.100795	0.00255813
0.704239	0.0382832
0.194292	0.006495
0.506248	0.0207359
0.164752	0.00767138
0.927653	0.0563361
0.380072	0.0194826
0.758607	0.0329007
1.11309	0.0577952
2.51571	0.171852
5.1398	0.317193
3.70271	0.189523
0.699592	0.0343315
0.353073	0.0182441
0.0890016	0.00244925
0.192149	0.00320175
0.233768	0.00759225
0.445967	0.0230669
0.309495	0.0157374
0.493966	0.0264218
0.132169	0.00426262
0.225352	0.00828212
0.412695	0.0234431
1.67348	0.0976514
5.28272	0.313027
0.327365	0.0158023
0.374362	0.0199881
0.57209	0.0298635
0.49835	0.0271601
0.636252	0.0344854
0.866978	0.0472687
2.49834	0.139348
0.666841	0.0315785
1.83403	0.0536073
0.509577	0.0328009
1.42393	0.0812549
1.03476	0.0780589
1.02731	0.0484454
0.973791	0.0425992
0.779691	0.0349474
0.61494	0.0282621
0.147648	0.00568438
1.68808	0.122061
0.203032	0.0103046
0.418532	0.0198285
1.09408	0.0608525
1.76261	0.0902971
0.503983	0.0204025
0.522999	0.0312962
4.57923	0.257783
0.320516	0.0157296
5.7099	0.375318
0.5804	0.0268216
0.480361	0.0210912
0.980727	0.0415505
0.209077	0.00466675
0.467947	0.0204036
0.404912	0.0228787
0.113028	0.00314812
1.39921	0.0889711
0.262377	0.0136751
1.89455	0.136564
0.73216	0.0345652
0.291167	0.0138034
0.141308	0.005212
0.531881	0.0339108
1.53689	0.0938376
0.701623	0.0291525
0.51688	0.0231223
0.744409	0.0401164
0.855291	0.0420814
2.36653	0.133112
0.0781379	0.00263838
0.778805	0.0391811
1.71085	0.122842
0.635065	0.0358559
0.741849	0.0479928
2.98008	0.145212
0.962806	0.0492464
1.38333	0.0802215
1.51185	0.0663408
0.558704	0.0258025
0.403881	0.0151344
0.470107	0.0274331
0.582432	0.0372909
0.608359	0.0356575
0.275945	0.012249
0.760671	0.0428251
0.536362	0.0284378
0.735954	0.0359476
2.08217	0.155064
0.49998	0.0249211
0.41691	0.0193356
0.507324	0.0280143
2.46971	0.108599
0.943727	0.0506701
0.339769	0.015286
3.19171	0.174721
0.157825	0.00408025
0.147478	0.00404587
0.737896	0.0425126
1.1285	0.0678666
0.607946	0.0290115
0.723184	0.033059
0.297358	0.0154725
0.236136	0.00466725
1.51404	0.0969849
0.38338	0.0203585
2.51692	0.180295
0.707652	0.0344374
0.601741	0.0278693
0.215314	0.00727725
0.294922	0.0145261
0.651077	0.0370289
0.0820157	0.00222738
0.216101	0.00675675
0.745912	0.0473498
0.684438	0.0353523
0.148873	0.00425163
0.464616	0.0239926
0.230406	0.0103324
0.859817	0.0461176
0.399962	0.0185071
2.82989	0.138935
1.09184	0.0677239
2.08419	0.127153
0.666343	0.0267453
0.306314	0.0129744
0.83049	0.0448742
1.2483	0.0357754
0.858662	0.04819
1.305	0.061778
0.575331	0.0285485
0.336905	0.0143961
0.375149	0.0220325
0.909587	0.0409709
0.603218	0.0323294
0.404749	0.0168336
0.351715	0.01665
0.222759	0.0100079
0.756197	0.0396376
0.29474	0.0125295
0.35743	0.0180618
0.25425	0.0121928
2.03807	0.10469
1.755	0.0880672
0.709071	0.0287323
0.35073	0.0160969
1.32521	0.0554461
0.456205	0.0265224
0.265889	0.00906488
0.823061	0.0452685
0.369544	0.017401
0.678321	0.0367767
0.385966	0.0166284
0.414292	0.0189609
0.268047	0.0124921
0.69036	0.036325
0.3155	0.0164233
0.736101	0.0350447
0.319534	0.0157258
0.483033	0.0254983
0.393881	0.0218451
0.414709	0.0225831
0.693572	0.035833
1.37057	0.0885519
1.85026	0.107285
1.1315	0.069516
0.195078	0.00838937
0.791601	0.0429903
0.554783	0.0281867
0.770177	0.0373085
0.744111	0.0469301
0.354817	0.0205607
0.251997	0.0110661
2.47846	0.146113
0.401753	0.0174536
1.17654	0.0636224
0.339056	0.0215524
5.07896	0.356279
0.523104	0.0299055
0.367874	0.0175619
2.42188	0.155937
0.929422	0.0501591
0.24792	0.0108246
0.577465	0.0357285
0.840127	0.0370528
0.342606	0.014801
0.714227	0.0369659
0.378911	0.0189599
0.661041	0.0305831
0.0795328	0.00255875
0.179423	0.00779175
0.677627	0.0331625
1.57228	0.0709916
0.212736	0.00712112
1.07806	0.0681705
1.3941	0.0638594
1.63262	0.0967968
0.752113	0.0446216
0.125453	0.00202837
0.526689	0.0237648
0.787953	0.0429336
0.671932	0.0354449
0.752648	0.0424226
0.654227	0.0310104
0.84939	0.0430879
2.92451	0.251569
1.55413	0.0740366
0.0902424	0.00258763
0.465792	0.0260169
0.337268	0.0148085
1.25567	0.0560929
1.00443	0.0565599
0.656364	0.0359736
0.621107	0.0341972
0.664796	0.0377449
0.153266	0.00463913
0.992798	0.0611068
2.11931	0.120656
0.788667	0.0409868
0.766419	0.0426276
2.46232	0.109715
1.61554	0.129721
0.68638	0.0367565
0.344603	0.0177174
0.836334	0.042211
1.65672	0.119674
1.19008	0.0665805
0.762037	0.0378239
1.11984	0.0690422
0.342535	0.0175596
2.5709	0.196016
0.655232	0.040738
0.812237	0.0368472
0.620461	0.0345244
0.199458	0.00427925
0.890824	0.0445836
0.948471	0.0512942
0.92122	0.0677071
1.19657	0.0848659
0.661905	0.0475566
0.656659	0.0348356
0.654877	0.0350109
0.41436	0.0232656
0.235116	0.00931912
0.931726	0.0514442
1.00695	0.0565875
0.825306	0.0414355
0.322233	0.0133296
0.110029	0.00277713
4.33931	0.222095
0.53714	0.0200477
0.189587	0.005741
0.295902	0.0113841
0.757625	0.0370821
0.133986	0.00599413
0.644817	0.0323244
1.33495	0.0710329
1.02959	0.0480566
1.12506	0.083672
0.740964	0.0395525
0.712168	0.0357469
0.715913	0.0350084
0.793705	0.0506443
0.184512	0.00736637
0.579555	0.028118
0.366163	0.0183262
0.906118	0.0556388
1.26788	0.0697376
0.085486	0.00254
0.391768	0.0142393
0.583253	0.0249849
0.142357	0.00307137
0.68024	0.0361695
0.837803	0.0401162
0.537621	0.0249448
0.505026	0.0304431
0.597393	0.0283999
0.902676	0.0529454
0.531675	0.0244128
0.425784	0.0191573
0.806685	0.049869
0.210469	0.00845175
0.404645	0.0201361
0.315185	0.0181971
0.29701	0.0151141
1.03645	0.0602269
0.130512	0.00504212
0.261763	0.0139514
0.120618	0.00451713
0.142803	0.0055655
0.0834118	0.00274275
0.133867	0.00551562
0.113932	0.0042705

## Sheet: Figure_5a
data for histogram
90125		data for histogram:	intracristal volume in nm^3
4715625
0		Note:	The data is used "as is" for statistics in the legend and plotting, but to better show the distribution, log histogram is used for visualization. This also means that the sample size visualized may be smaller than the number of datapoints available, because log(0) is undefined and thus not shown in the visualization.
1056250
1146625
1259750
11347875
2193750
0
6708750
1800125
529500
3391125
5463875
19875
17836750
3119500
0
2353125
130875
175375
25500875
473500
2071000
9287500
4326250
1577875
16424625
979125
4633750
445625
1708375
18547375
2011375
0
0
29007125
1191000
2467375
12875
1130000
0
3990000
664875
1534500
244625
30250
0
2544125
7648500
1125
5789625
10306375
1539000
1820625
369750
4598000
11619625
1775875
1473125
2197875
2118250
2898000
135250
3295875
0
0
0
0
175000
3909125
0
11875
3921125
10985500
20230125
10779125
2628250
557875
0
201000
54875
1633375
824625
1706625
115750
6125
1504125
8683750
18827000
796750
1166750
2514625
2404000
0
3532125
12033125
3015500
292500
2453250
5961750
8539375
4162000
2092000
2528625
1997000
224750
13105375
504500
2103750
4265875
6231875
1463625
1940750
24869375
1342125
27144500
0
1453750
2859375
133250
1684000
1465500
0
7382375
1036000
13056000
2815625
1051375
138125
3065625
10493000
1942250
2104625
3366750
4246375
8107625
161875
2691875
12241500
3152750
4315875
8863625
3413625
5274750
4991000
1893625
0
3168375
2672875
4092375
890500
4375000
2217250
2120750
15733000
2104125
1434250
2377750
9489500
4470125
2500
15999625
0
0
3335625
5824375
0
2210125
749625
30875
11394625
1347500
17656750
3114750
2029875
0
1005000
3992875
0
29625
2706750
3458875
0
2131875
872000
4217375
872500
8629125
6269250
10398250
1303875
453625
3926500
1060000
3581500
4404625
2752500
1215500
2008250
2972875
3003625
36375
1137750
732375
3036625
752250
821000
511125
9082250
6556875
1287250
1191375
4330375
1925875
236875
3847875
1550875
2958125
1507500
1075000
324000
3448125
526250
2134750
919500
15750
1305125
1683125
2739625
8757125
9460875
5286750
409250
2984250
2965500
3305875
4052500
1816250
64500
9574000
11125
4321250
2036000
23627250
3086250
1525000
16514500
3537625
547250
2067875
2908875
919125
2815750
1737250
1808375
142375
134875
2744500
5615125
165000
7802875
4040500
7618000
5619625
188250
1546750
3202000
2643625
3337500
2397500
3657250
26811125
5739000
0
1736875
45000
3459500
3992500
3226000
2967125
3234000
0
5486875
10000000
3046875
3110125
8027875
10794625
2803500
1025875
2484750
9268750
5644750
2535000
7346250
84250
19267875
3249625
2836500
2752125
0
3981250
4209375
6626625
10016000
2759500
2721375
2344500
2055125
0
3824750
5661625
3812500
737000
0
12998625
785750
23625
45500
4199875
308625
2624875
4099750
3431500
11148000
3847125
2808125
2385500
4341000
0
1551875
957000
4605000
5697250
0
867875
2254375
0
3766125
3815750
2229750
2631375
2402250
3733750
1774750
1134875
3342750
0
1367625
1861250
789625
5880750
236875
1125875
230500
439875
1000
298500
226000

## Sheet: Figure_5b
data for histogram
39304.5		data for histogram:	crista membrane surface area (matrix side) in nm^2
1.88079e+06
0		Note:	The data is used "as is" for statistics in the legend and plotting, but to better show the distribution, log histogram is used for visualization. This also means that the sample size visualized may be smaller than the number of datapoints available, because log(0) is undefined and thus not shown in the visualization.
455935
555539
561229
3.70956e+06
908946
0
2.38631e+06
647830
290943
1.37418e+06
2.47567e+06
121877
5.75368e+06
1.58229e+06
0
1.03636e+06
80349.1
109863
9.77551e+06
337016
719046
3.29939e+06
2.6625e+06
618121
5.09715e+06
392344
1.52288e+06
245221
807363
5.44585e+06
709006
851.955
0
1.07012e+07
502288
577337
23224.2
929720
0
1.69778e+06
287430
953737
81682.2
148375
0
1.12535e+06
2.15612e+06
2074.97
1.52042e+06
3.56561e+06
402766
758976
175176
1.53323e+06
3.31107e+06
671375
396718
830150
878674
1.10445e+06
162262
1.66804e+06
490.874
0
0
0
113211
1.31873e+06
728.006
50742.8
1.45831e+06
4.05804e+06
7.86986e+06
4.00367e+06
944887
616924
0
173788
53718.2
572665
386162
848850
46575.1
30442.7
811266
2.54653e+06
7.19488e+06
290764
453397
725311
910349
7591.3
1.18195e+06
3.54501e+06
860374
389296
936852
2.18798e+06
2.51832e+06
1.23459e+06
965848
807575
723190
146010
3.75452e+06
248118
530929
1.50852e+06
2.31705e+06
522355
769203
7.15514e+06
392168
9.54146e+06
478.638
515513
953973
94995.7
503353
653116
0
2.37792e+06
302401
4.84861e+06
828904
306183
48146.3
948580
2.66057e+06
625822
600307
1.06632e+06
1.28653e+06
3.72041e+06
60716.8
963981
4.52934e+06
957881
1.80806e+06
3.39644e+06
1.41635e+06
2.21911e+06
1.62051e+06
624211
0
811847
809858
1.08262e+06
380065
1.11675e+06
673645
841769
4.79905e+06
539821
490053
728631
2.39048e+06
1.28314e+06
16190.9
4.53573e+06
0
0
1.03102e+06
1.71484e+06
4484.97
718875
384289
24611.7
2.88312e+06
711464
5.57296e+06
984517
740760
0
422449
1.082e+06
0
67459.9
1.14385e+06
1.0107e+06
6468.15
625605
265970
1.1772e+06
557473
3.03952e+06
1.81612e+06
3.0706e+06
683467
298265
1.18679e+06
606988
1.18934e+06
1.62639e+06
867875
301342
628623
1.04407e+06
1.00284e+06
60203.5
443180
239979
1.06016e+06
275204
432848
230235
3.11399e+06
2.14714e+06
748650
354232
1.23899e+06
866945
172160
1.24005e+06
437248
1.0057e+06
446693
462245
259068
1.03934e+06
562485
817247
333393
190079
596311
567068
872358
2.55094e+06
2.76648e+06
1.79025e+06
177680
1.00904e+06
721009
783345
1.775e+06
498505
193380
3.8071e+06
34871.1
1.61291e+06
646689
7.04375e+06
707448
416582
4.19841e+06
1.42819e+06
251764
1.03232e+06
814452
301598
1.11657e+06
445902
624458
50174.8
97349.2
1.08849e+06
1.54953e+06
113337
2.08833e+06
1.26163e+06
2.41462e+06
1.27739e+06
125030
603963
849113
796568
1.2987e+06
824275
994294
7.20966e+06
1.81947e+06
0
649895
78972.3
1.33082e+06
1.2296e+06
988402
1.0987e+06
889466
0
1.47467e+06
3.23982e+06
1.01955e+06
1.02771e+06
2502075
3.815e+06
1.11725e+06
350100
1.04817e+06
4.23472e+06
1.65327e+06
915163
1.67834e+06
104921
5.67017e+06
946897
845816
905785
0
1.0431e+06
1.41418e+06
1.88213e+06
2.53586e+06
1.23705e+06
779440
1.03256e+06
680283
523.09
1.0762e+06
1.49155e+06
880699
260061
0
4.387e+06
435053
23660.8
43925.2
942860
135170
668750
1.68855e+06
1.43291e+06
2.45417e+06
1.06887e+06
777640
621691
1.79404e+06
0
577390
403890
1.29752e+06
1.90979e+06
0
268819
616401
182.313
867623
989027
540898
799794
661265
1.64016e+06
525680
404569
1.1026e+06
0
463191
454322
301171
1.65663e+06
101974
371715
107885
121267
5277.97
126367
80057.7

## Sheet: Figure_5c
data for histogram
2332125		data for histogram:	matrix volume in nm^3
36320250
0		Note:	The data is used "as is" for statistics in the legend and plotting, but to better show the distribution, log histogram is used for visualization. This also means that the sample size visualized may be smaller than the number of datapoints available, because log(0) is undefined and thus not shown in the visualization.
17302875
16842875
18883000
81520750
18997750
0
58902875
15450375
7667875
31777375
72241875
12656875
164431750
39278375
0
41925500
5622125
4483625
289659750
9925000
18212000
80213125
135624875
20061625
116176500
11899125
36518625
9974250
23844750
133832375
18173500
10286125
0
262771500
17875250
18794000
4682125
20187750
0
48148750
10442125
22352000
4433750
13376250
0
36546875
69290625
4777875
47581250
123448625
16939500
20828500
11655875
40383250
88817500
17430250
13880500
20466500
22236125
30300625
8879625
36810250
2557000
0
0
0
7075250
42520375
19481000
32761000
43902125
134880375
244332625
150468625
25546125
15060375
0
2357625
7411125
17076000
12265250
20378125
3792375
8188625
16953000
70428375
243883125
12832875
15421000
21819875
18859375
34464250
34871875
100493500
22077375
52289375
22855000
59114000
49032125
36304750
34655125
26516750
20989750
4631875
78249875
8611750
13350250
45082875
67035375
15585250
23733125
178320000
11166625
275742750
26820625
15946000
31815250
4372625
14768125
16659500
0
63890500
10387000
88503125
25250000
10316125
4858625
22821500
63262000
22670625
16526375
28138625
30065875
99771500
2126500
30065250
79656000
25522625
31823875
115234125
36385500
58800500
50619625
19201000
0
17805125
28311625
23318125
9182500
29891750
21191875
27436750
103311125
18753000
14593625
19708750
81274625
36567750
15241750
125123375
0
0
31315500
48993625
28999000
25445500
11965500
4597250
63207000
14936250
119904250
24381500
20331375
0
10276125
24306125
0
6458125
35642625
24388250
4230625
16971250
7361000
32819875
15083625
108347125
47439500
94619375
21563875
11174125
31522000
32384750
35653500
46783250
19730250
10870000
15403625
31291375
22827625
16642500
12406500
7358375
29524250
9724000
15396250
10036875
75358625
65718250
23920625
12378500
43379875
19041375
8213125
31994750
12754000
27309375
12238875
14931125
10462875
25724500
13535500
27255875
12516375
24875000
15905500
16491250
26389500
60274875
76367500
50450125
6616250
32038125
20116250
27427125
32205000
14891875
10090375
106906125
17359500
48155250
14449375
279364250
21190625
12847500
107541000
36971500
8624875
26890875
28493625
11719375
26747375
13822500
24254625
2136750
7420625
24934000
54786750
6506750
45520250
50020375
71208250
29423125
1412875
18301750
33493250
26938000
31124375
23610875
31685750
167719000
55335375
0
20322375
14548750
44580625
43248000
25833250
23359500
27816000
0
43869750
87632625
31097750
32642875
83943750
90893625
27287125
14082375
33333625
83203875
49214000
29127625
49125750
16970500
132006375
30713000
28039250
25240750
0
33227250
36756125
45472875
56115250
36333375
25927625
26758625
16138750
9318125
39263125
39501875
30522125
10765375
0
177246000
17258125
5661875
11223000
25247000
4794750
24659250
55222750
35836250
53165500
27194375
27033875
27816750
34281375
0
22348125
15027250
40589000
49755750
0
11332625
18782375
3071000
26205125
29166000
18502500
21827125
20893625
38692000
18725625
15366125
39186875
0
15142875
12609125
12000000
41836875
4286000
9809250
3516625
4252125
2730375
4365625
3458375

## Sheet: Figure_5d
data for histogram
14.5		data for histogram:	crista half width in nm
19
16.5		Note:	Regular histogram is used.
18
17.5
19
18
17.5
18.5
15.5
17.5
16
0.5
18
15.5
14.5
5.5
3.5
16.5
9.5
19.5
18
14.5
17
19
18
17
5.5
15.5
16.5
18
17.5
17
23
1.5
4.5
17
16
14.5
2
5.5
16.5
19
2.5
20
18.5
9
17.5
6
18.5
19.5
20.5
22
19.5
17.5
17.5
14
15.5
6
18
0.5
17
17.5
16.5
17
18.5
10.5
4.5
0.5
18.5
17
14.5
5.5
2.5
17
19.5
17
17.5
17
19.5
18
18.5
18.5
20
0
17.5
17.5
19.5
19
16
18
17.5
15
19
15.5
20.5
18.5
17
18
18
19
18
17.5
17.5
18.5
3.5
19.5
17.5
18
18.5
18.5
19
19
1.5
18
20
19
19.5
18.5
19
16
18.5
17.5
18.5
19
16.5
16
18
17
18
18
20
19
19
20
20
19.5
17
19
20
17
19
20
19
1.5
18.5
19
18.5
18
16
1.5
20.5
17.5
19
18.5
18.5
17.5
20
11
17.5
20
20.5
19
20.5
13.5
17.5
20
19
13.5
13
19.5
1
18.5
17.5
20.5
20
18.5
18.5
18.5
0.5
20.5
20
18
18.5
15
17
18.5
18.5
14
19
17
17
6
19
19.5
19
19
17
14
19.5
9.5
18
18.5
0.5
17
17.5
18.5
20.5
19
18.5
19
19
24
20.5
17
20
8.5
17
1
18
20
18.5
20
21
19.5
18
17.5
16.5
20
18
17.5
20
18
12.5
5
19
20
4
21.5
18.5
17.5
21.5
6.5
17.5
19
18
17.5
17.5
19.5
19
18.5
18.5
0.5
17
17.5
20.5
17.5
19.5
19.5
19
18.5
19
18.5
18
18.5
18
16.5
17
19
18
20.5
4
18.5
18
19.5
18.5
20.5
18
18.5
20
17
20
17
20
19
20.5
19.5
18
18
1
6
0.5
20
16.5
21
17.5
17
20.5
19.5
20
20
18
18
18
19.5
19
18.5
20
21
20
20.5
18.5
19
17
19
18.5
18.5
18.5
19
18
20
17
18
15.5
21
0.5
18
16.5

## Sheet: Figure_5e
data for histogram
18.5		data for histogram:	cristae curvature/smoothness FWHM in nm
22.5
11.5		Note:	Regular histogram is used.
8.5
14
9.5
13.5
11
9
14.5
12.5
10
6
9.5
11.5
12.5
17.5
14.5
11
19.5
18.5
10.5
11
13
11
21.5
13
18
13
13
10
9.5
12.5
16.5
6.5
10.5
19
10.5
15
19
10
21.5
8
5
9
9
27
9
11.5
9.5
9.5
14
11
13.5
9
14
17.5
18
13
9.5
4
11
11
10.5
10.5
9
14
11
6.5
8
15
20
25.5
6
9.5
12.5
9.5
8
7
10
10.5
8.5
8.5
9.5
5
8
9.5
7.5
11.5
11
7.5
10.5
9
8.5
15
8
10
9
10
9.5
8.5
7
9
10
8
9
7.5
7.5
10.5
8
9
8.5
10.5
19
7
9.5
11
7
7.5
9.5
8.5
21
10
9.5
9.5
10.5
11
9.5
9
9
11
11
9
9
13
8.5
10
8.5
10.5
9
10
8.5
8.5
9.5
4
10
7.5
9.5
8
8
5.5
10.5
14.5
9
8
10
8
8.5
10.5
8
8
8.5
8
12
19
9.5
10
10.5
12
18
8.5
12.5
8.5
9.5
8.5
7.5
8.5
11.5
9.5
5
15.5
7.5
9
8.5
10
7
10
10
12
10.5
12.5
13.5
15
9
8
9.5
9
10
8
8.5
14
12.5
9.5
5.5
9
7
11
8.5
8.5
9.5
10
9.5
16.5
7.5
11.5
10.5
12.5
8.5
5
9.5
9
9
8
11
12.5
10
10
10
11.5
10
11
11.5
8.5
15.5
12
20.5
9
11
14
9
10.5
13.5
12
8.5
9.5
7
10.5
10
10
11.5
10
10
5.5
10
11.5
9
10.5
10
8
9
10
10
9
10
11.5
11
12
10.5
9
9.5
9.5
10.5
7.5
8.5
9
9.5
9.5
9
7
11.5
8
7.5
13.5
11.5
8.5
11
8
10.5
10
9.5
8.5
5.5
8
18.5
10.5
8
11
8
8
8.5
8.5
10
7.5
14
8.5
8
14.5
8
10.5
9
9
7
9
10
9.5
12.5
9.5
8
7.5
7.5
8
16
8
9
14.5
4
20.5
19

## Sheet: Figure_5f
data for histogram
7		data for histogram:	crista membrane half dist across matrix in nm
5.5
19		Note:	Regular histogram is used.
14.5
11.5
17
7.5
6.5
14
17.5
21
17
15
4.5
20.5
7.5
14.5
35.5
41
15
18.5
14.5
14.5
7.5
15
27
16.5
17
6.5
25.5
11
27
9
12.5
24.5
22
39
15.5
4.5
13.5
7
7
9
12
10
14.5
24
14
24
22
20
8
16
16.5
75
10.5
31.5
15
13
21
19.5
39
12
11.5
30.5
15
8
75
11
14
5
11.5
18.5
9.5
17
12.5
5
18.5
16.5
7
27
6
19
10
75
15.5
20.5
21
7.5
9.5
35.5
9.5
13.5
13.5
4.5
5
14
15.5
24.5
11
20
9.5
19
7.5
21.5
8.5
23
13.5
21.5
6.5
10.5
18
19
13.5
16.5
22
16.5
10
6.5
19
16
9
28.5
19.5
15
10
11
6.5
7.5
10
11.5
14
17.5
9
11.5
14
17
13
18.5
14.5
21
19.5
13.5
7.5
75
11
8.5
8
10.5
15
12.5
8.5
6.5
21.5
30
7.5
15.5
32
16
6.5
8
15
7.5
11.5
24.5
23
7
15.5
30.5
20.5
27
12.5
7.5
18.5
7.5
17
12.5
19.5
11.5
8
9
21
20.5
5
5
23.5
29
11
11
9
39.5
8.5
8
10
21.5
20
10.5
15
10.5
16
17
10.5
75
14
8
17
8.5
6.5
7
16.5
12.5
33
17.5
34
5.5
9.5
18
8
7
12.5
10
11
15
13
14
6.5
18
12.5
24
18
32.5
5.5
10.5
7.5
7.5
7.5
13.5
24
10
4.5
23
13
11
21.5
75
8
23.5
22
8.5
7
5.5
12.5
9.5
32
42
21
6.5
8
14
7
12
22.5
7.5
10
14
19
18
14
7
8.5
7

## Sheet: Figure_5g
x-axis	y-axis
16409.1	90125		x-axis:	crista membrane surface area (intracristal side) in nm^2
855213	4715625		y-axis:	intracristal volume in nm^3
0	0
189105	1056250
256468	1146625
262784	1259750
1.94129e+06	11347875
381440	2193750
0	0
1.13051e+06	6708750
334564	1800125
130689	529500
603540	3391125
1.08344e+06	5463875
7775.79	19875
3.01143e+06	17836750
611495	3119500
0	0
461704	2353125
24873.6	130875
34256.9	175375
4.52242e+06	25500875
103868	473500
364584	2071000
1.59992e+06	9287500
963427	4326250
278683	1577875
2.63839e+06	16424625
172992	979125
733516	4633750
97315.7	445625
345001	1708375
2.77401e+06	18547375
394423	2011375
0	0
0	0
5.35601e+06	29007125
215441	1191000
340632	2467375
4073.82	12875
257133	1130000
0	0
779825	3990000
122308	664875
341796	1534500
37020.1	244625
10324.5	30250
0	0
460335	2544125
1.22332e+06	7648500
522.521	1125
876329	5789625
1.79656e+06	10306375
174776	1539000
367173	1820625
57314.1	369750
819600	4598000
1.8589e+06	11619625
311257	1775875
232118	1473125
369920	2197875
411173	2118250
506651	2898000
33930.2	135250
610772	3295875
0	0
0	0
0	0
0	0
39208.5	175000
648737	3909125
0	0
4001.73	11875
667642	3921125
1.93951e+06	10985500
3.63803e+06	20230125
1.93517e+06	10779125
470996	2628250
144971	557875
0	0
46041.2	201000
13721.6	54875
294593	1633375
177679	824625
293752	1706625
19230	115750
2402.48	6125
346757	1504125
1.34853e+06	8683750
3.47724e+06	18827000
148554	796750
226699	1166750
403652	2514625
433025	2404000
0	0
631052	3532125
2.00442e+06	12033125
511572	3015500
61442.9	292500
513479	2453250
1.06674e+06	5961750
1.51118e+06	8539375
638322	4162000
428568	2092000
452118	2528625
362783	1997000
53545.1	224750
2.26467e+06	13105375
100045	504500
338464	2103750
755129	4265875
1.10647e+06	6231875
269666	1463625
365114	1940750
4.1767e+06	24869375
238927	1342125
4.79637e+06	27144500
0	0
269317	1453750
515871	2859375
32822.5	133250
296909	1684000
323990	1465500
0	0
1.24149e+06	7382375
181297	1036000
2.45109e+06	13056000
469922	2815625
161022	1051375
18779.3	138125
594251	3065625
1.56219e+06	10493000
323339	1942250
372045	2104625
616230	3366750
677977	4246375
1.66649e+06	8107625
29584.8	161875
467642	2691875
2.17227e+06	12241500
528684	3152750
848111	4315875
1.57788e+06	8863625
689326	3413625
1.0541e+06	5274750
853072	4991000
350088	1893625
0	0
527461	3168375
425572	2672875
674506	4092375
168009	890500
680755	4375000
353815	2217250
418519	2120750
2.52744e+06	15733000
323741	2104125
231998	1434250
422628	2377750
1.43519e+06	9489500
715480	4470125
1044.62	2500
2.45584e+06	15999625
0	0
0	0
598384	3335625
934327	5824375
0	0
394270	2210125
178418	749625
8750.96	30875
1.70674e+06	11394625
284568	1347500
3.06641e+06	17656750
533723	3114750
390248	2029875
0	0
213791	1005000
667601	3992875
0	0
9207.62	29625
532823	2706750
575914	3458875
0	0
367336	2131875
157095	872000
671810	4217375
162300	872500
1.46472e+06	8629125
1.0084e+06	6269250
1.60724e+06	10398250
267313	1303875
83272.4	453625
695040	3926500
216387	1060000
655538	3581500
808429	4404625
482466	2752500
190367	1215500
343502	2008250
514331	2972875
522972	3003625
10657.2	36375
225157	1137750
135250	732375
541228	3036625
141293	752250
169289	821000
105462	511125
1.60694e+06	9082250
1.11485e+06	6556875
280181	1287250
186993	1191375
635650	4330375
427380	1925875
48106.7	236875
684512	3847875
261442	1550875
520362	2958125
242632	1507500
214004	1075000
87165	324000
583731	3448125
140108	526250
396023	2134750
166003	919500
6786.85	15750
292286	1305125
327121	1683125
468012	2739625
1.42083e+06	8757125
1.53138e+06	9460875
911506	5286750
82241	409250
507090	2984250
434464	2965500
505196	3305875
769403	4052500
272749	1816250
20402	64500
1.87382e+06	9574000
4338.41	11125
803447	4321250
378090	2036000
3.76904e+06	23627250
466517	3086250
244154	1525000
2.31943e+06	16514500
672413	3537625
114104	547250
436824	2067875
463075	2908875
158408	919125
522657	2815750
254867	1737250
319348	1808375
22443.6	142375
27835.7	134875
463471	2744500
858246	5615125
28451.9	165000
1.15976e+06	7802875
694947	4040500
1.22241e+06	7618000
796484	5619625
41200.2	188250
309162	1546750
493348	3202000
463321	2643625
617310	3337500
410518	2397500
596646	3657250
4.00124e+06	26811125
977697	5739000
0	0
307796	1736875
11659.1	45000
624628	3459500
628800	3992500
548442	3226000
554195	2967125
512322	3234000
0	0
885312	5486875
1.71438e+06	10000000
538175	3046875
521912	3110125
1.37373e+06	8027875
1.92072e+06	10794625
487505	2803500
176984	1025875
461033	2484750
1.8525e+06	9268750
888078	5644750
448937	2535000
1.01765e+06	7346250
19400.2	84250
3.44065e+06	19267875
533320	3249625
461478	2836500
489540	2752125
0	0
601709	3981250
766649	4209375
1.21217e+06	6626625
1.42813e+06	10016000
574073	2759500
456086	2721375
414927	2344500
377857	2055125
0	0
607049	3824750
848289	5661625
570878	3812500
126995	737000
0	0
2.1793e+06	12998625
120629	785750
5705.83	23625
10787	45500
629314	4199875
59616.6	308625
396918	2624875
802178	4099750
634785	3431500
1.66215e+06	11148000
644727	3847125
443356	2808125
366056	2385500
843738	4341000
0	0
289912	1551875
185051	957000
766723	4605000
1.05875e+06	5697250
0	0
149202	867875
358682	2254375
0	0
503347	3766125
570307	3815750
346306	2229750
458599	2631375
397529	2402250
712067	3733750
287071	1774750
194841	1134875
563588	3342750
0	0
249870	1367625
290830	1861250
155938	789625
975368	5880750
47185.2	236875
214413	1125875
47629.5	230500
71273.1	439875
449.401	1000
60484.8	298500
39362.2	226000

[truncated: 3 more sheets: Figure_5h, Figure_5i, Figure_5j]
